# Supplementary material for: A Czech version of the Overall Anxiety Severity and Impairment Scale (OASIS): standardization and psychometric properties
Source: BMC Psychiatry. 2022 Dec 23;22:822. doi: 10.1186/s12888-022-04365-5 (PMC9782290; doi:10.1186/s12888-022-04365-5)
Supplement: Supplementary file 1 — Additional file 1. [file 12888_2022_4365_MOESM1_ESM.xlsx]

## Sheet: Dataset
Online supplementary Table 1: Dataset of the second sample (clinical sample)
Code	Questionnaire started	Gender	Diagnosis (ICD-10)	Age	Family_status	Education	Weight 1 (kg)	Economical_status	Religiosity	Height 1 (cm)	OASIS_1	OASIS_2	OASIS_3	OASIS_4	OASIS_5	ODSIS_1	ODSIS_2	ODSIS_3	ODSIS_4	ODSIS_5	CORE_OM_1	CORE_OM_2	CORE_OM_3	CORE_OM_4	CORE_OM_5	CORE_OM_6	CORE_OM_7	CORE_OM_8	CORE_OM_9	CORE_OM_10	CORE_OM_11	CORE_OM_12	CORE_OM_13	CORE_OM_14	CORE_OM_15	CORE_OM_16	CORE_OM_17	CORE_OM_18	CORE_OM_19	CORE_OM_20	CORE_OM_21	CORE_OM_22	CORE_OM_23	CORE_OM_24	CORE_OM_25	CORE_OM_26	CORE_OM_27	CORE_OM_28	CORE_OM_29
HW70Q	2021-10-13	Female	F45.8 (Other somatoform disorders)	60	Divorced	University	63	Employed	Religious not in a church	170	1	1	1			1	0	0	1	1	0	1	3	2	1		3	3	0	0	0	4	1	0	0	0	1	1	4	3	4	0	0	0	0	0	0	0	0
SK84F	2021-10-26	Female	F32 (Depression)	23	In relationship	High School	61.1	Student	Religious not in a church	167	2	1	1	2	0	1	0	1	1	1	0	2	4	2	0	0	2	1	0	0	1	3	2	1	0	0	1	0	4	2	3	0	0	0	0	0	1	1	0
XZ95N	2021-09-29	Female	F43.2 (Adjustment disorders)	27	In relationship	Graduated or High school without matriculation	105	Employed	Non-believer	165	2	2	1	2	3	2	3	3	3	3	3	2	3	2	1	0	2	1	3	2	3	1	2	4	1	1	4	4	4	3	2	0	3	2	4	4	4	3	1
US54I	2021-09-12		F43.2 (Adjustment disorders)	31	In relationship	University	80	Employed	Religious not in a church	186	2	1	0	1	1	1	1	0	1	1	1	1	2	2	3	0	3	3	0	1	0	2	2	0	2	0	1	1	1	4	3	0	2	0	0	1	2	2	1
QH33J	2021-10-18	Female	F32.0 (Major depressive disorder, single episode, mild)	21	Single	Graduated or High school without matriculation	61	Unemployed	Non-believer	162	0	0	1	1	0	1	1	2	1	0	1	2	3	3	4			0	0	1	2	2	0	0	0		1	1	0	2	2	0	0	0	0	0	0	0	1
MU21S	2021-09-16	Male	F41.9 (Anxiety disorder)	48	Married	Graduated or High school without matriculation	93	Employed	Religious not in a church	185	1	1	1	1	2	1	1	1	2	1	1	1	3	2	1	0	4	4	0	1	1	2	1	0	0	0	1	1	4	1	4	0	0	0	2	1	1	2	0
ZS59X	2021-09-14	Male	F41.2 (Mixed anxiety and depressive disorder)	26	In relationship	University	87	Employed	Non-believer	190	3	3	0	1	0	1	1	0	1	1	2	3	2	1	2	0	1	3	0	0	1	1	3	0	3	0	3	3	1	4	3	0	3	0	2	1	2	3	1
GF82S	2021-09-07	Female	F41.2 (Mixed anxiety and depressive disorder)	40	Married	University	110	Employed	Non-believer	165	2	3	4	3	2	1	1	3	1	1	0	1	3	1	2	0	0	2	1	1	1	2	3	2	0	0	3	3	4	4	0	0	0	3	4	2	3	3	2
JK24Z	2021-09-03	Male	F45.3 (Somatoform autonomic dysfunction)	61	Divorced	University	86	Disabled pensioner	Religious not in a church	171	2	2	2	2	1	1	2	2	2	1	3	2	0	2	3	0	1	3	0	3	3	1	2	1	2	0	3	4	0	3	2	0	2	0	3	3	3	3	1
PH46Z	2021-09-01	Female	F43.2 (Adjustment disorders)	27	Single	High School	58	Employed	Non-believer	166	2	2	2	2	2	1	1	1	1	2	3	3	2	1	3	0	2	2	0	1	1	2	3	3	0	0	1	0	3	1	3	0	3	1	1	2	2	3	0
WY24M	2021-08-18	Female	F41.2 (Mixed anxiety and depressive disorder)	31	In relationship	High School	109	Employed	Non-believer	185	3	3	3	3	3	2	2	2	2	2	2	4	3	4	2	0	0	2	0	1	3	2	4	3	3	1	3	1	4	4	2	0	3	1	0	0	3	3	1
RB69G	2021-08-17	Male	F32.1 (Major depressive disorder, single episode, moderate)	42	Married	High School	80	Employed	Non-believer	176	1	1	0	0	0	1	1	0	0	0	0	1	4	3	1	0	4	0	0	0	0	4	1	0	0	0	0	3	4	1	4	0	0	0	0	0	0	1	1
KB49Q	2021-08-16	Female	F41.2 (Mixed anxiety and depressive disorder)	62	Married	High School	66	Pensioner	Religious not in a church	163	3	2	2	2	1	2	2	3	2	3	2	3	4	2		0	1	3	0	0	1	3	3	3	0	0	2	2	3	3	3	0	2	0	0	0	3	2
QY25A	2021-08-02	Male	F10.2 (Alcohol dependence)	39	Married	Basic School	83	Employed	Non-believer	173	2	2	1	1	2	1	1	0	1	3	2	2	3	3	2	0	2	0	0	2	1	3	2	2	0	0	0	2	4	3	4	0	1	0	0	2	2	2	0
PN31L	2021-08-13	Female	F60.3 (Borderline personality disorder)	17	Single	Basic School	54	Student	Non-believer	162	4	3	2	3	1	3	2	4	3	3	4	3	3	0	4	1	1	1	4	3	3	0	3	4	4	4	3	2	4	3	0	0	4	4	4	2	4	4	2
VX5K	2021-08-16	Female	F60.3 (Borderline personality disorder)	21	In relationship	High School	60	Student	Religious not in a church	170	2	1	1	0	1	0	0	0	0	0	0	1	4	3	3	0	4	3	0	0	0	3	1	0	0	0	0	1	4	1	4	0	0	0	0	0	0	1	1
AX96J	2021-08-16	Female	F33 (Major depressive disorder, recurrent)	25	Single	High School	86	Disabled pensioner	Non-believer	165	2	4	2	2	1	2	4	2	2	1	2	3	1	2	2	0	1	3	0	0	2	2	0	2	2	0	3	1	0	1	1	0	3	1	0	3	2	4	2
KS43J	2021-09-01	Male	F20.1 (Disorganized schizophrenia)	24	Single	High School	95	Student	Non-believer	185	1	1	1	0	1	1	1	1	1	1	1	1	1	1	1	1	1	1	1	1	1	1	1	1	1	1	1	1	1	1	1	1	1	1	1	1	1	1	1
MW38I	2021-09-01	Female	F41.2 (Mixed anxiety and depressive disorder)	57	Divorced	Graduated or High school without matriculation	69	Employed	Religious in church	158	0	0	0	0	0	0	0	0	0	0	0	1	4	2	0	0	3	4	0	1	4	2	0	0	0	0	1	2	3	1	4	0	0	1	2	1	0	1	1
SK82J	2021-10-13	Female	F31.3 (Bipolar disorder, current episode depressed, mild or moderate severity)	26	Single	High School	66	Disabled pensioner	Non-believer	160	3	2	3	3	3	3	2	2	3	4	4	3	1	1	3	0	1	2	0	2	3	1	3	3	0	0	3	1	4	3	2	0	4	0	0	4	3	4	2
AI96U	2021-10-12	Female	F41.0 (Panic disorder)	19	Single	Basic School		Employed	Non-believer		2	2	2	3	2	2	2	2	3	2	3	3	1	0	0	0	1	0	0	2	1	2	1	3	2	0	3	0	2	1	3	0	1	0	4	1	2	0	1
NN51F	2021-10-25	Female	F33.2 (Major depressive disorder, recurrent severe without psychotic features)	45	In relationship	High School	61	Unemployed	Religious not in a church	170	2	1	1	2	0	1	0	1	1	1	0	2	4	2	0	0	2	1	0	0	1	3	2	1	0	0	1	0	4	2	3	0	0	0	0	0	1	1	0
WJ58W	2021-09-29	Female	F43.2 (Adjustment disorders)	20	Single	High School	69	Employed	Atheist	183	2	2	2	2	0	1	2	1	0	1	1	3	4	3	2	0	1	0	1	1	0	3	2	2	2	1	1	0	4	2	3	0	1	1	0	0	1	2	1
JF23U	2021-09-29	Male	F43.2 (Adjustment disorders)	38	Married	Graduated or High school without matriculation	82	Self-employed, entrepreneur	Atheist	82	3	3	2	3	2	2	3	3	3	2	3	3	4	0	3	0	0	4	0	3	3	0	3	2	3	0	4	4	3	4	0	0	4	0	3	2	3	3	2
AY94L	2021-09-15	Female	F43.2 (Adjustment disorders)	25	In relationship	University	49.75		Religious not in a church	159	4	4	0	3	1	3	4	3	3	1	4	3	3	4		0	4	4	4	2	4	1	4	4	3	3	4	2	4	3	2	0	4	3	4	0	4		2
QD36D	2021-09-01	Female	F41.2 (Mixed anxiety and depressive disorder)	48	Married	Graduated or High school without matriculation	70	Employed	Religious in church	176	3	3	3	3	3	1	1	0	1	2	0	3	1	0	0	2	1	0	1	1	3	1	2	3	3	1	3	4	3	3	1		3	4	4	4	4	4	3
JR14C	2021-08-03	Female	F48.0 (Other nonpsychotic mental disorders)	52	Divorced	University	70	Self-employed, entrepreneur	Religious not in a church	160	1	1	1	1	0	1	1	0	1	0	0	1	3	3	2	0	3	3	0	2	1	3	0	0	0	0	0	2	3	2	3	0	0	0	2	1	0	0	1
QS59X	2021-10-13	Female	F60.3 (Borderline personality disorder)	26	In relationship	High School	63	Unemployed	Atheist	169	4	3	4	3	3	4	3	3	3	4	4	4	0	4	4	0	0	4	4	4	4	0	4	3	4	3	4	4	1	4	1	0	4	4	2	4	4	4	4
AX23D	2021-10-13	Female	F06.4 (Anxiety disorder due to known physiological condition)	82	Divorced	High School	61	Pensioner	Religious not in a church	160	2	2	2	1	1	1	2	1	1	0	1	2		2	1	0	2	3	0	0	0	4	1	2	0	0	0	1	4	2	4	0	1	0	0	0	2	1	0
BT94S	2021-10-13	Female	F53.1 (Puerperal psychosis)	29	Married	University	55	8	Non-believer	172	2	1	1	2	2	1	0	0	0	0	1	2	4	3	1	0	3	3	0	0	0	3	2	3	1	0	1	1	4	1	3	0	1	0	3	0	1	1	2
SV4B		Male	F4 (Neurotic, stress-related and somatoform disorders)	25	Single	University	81	Student	Non-believer		1	1	1	1	1	1	0	1	1	0	0	1	2	3	2	0	2	1	0	1	2	3	2	1	1	0	1	0	3	1	2	0	0	0	2	0	1	0	0
EK29P		Male		25	Single	University	81	Student	Non-believer	190	1	1	1	1	1	1	0	1	1	0	0	1	3	3	2	0	2	1	0	1	2	3	2	1	1	0	1	0	3	1	2	1	1	1	2	1	1	0	0
PS45J	2021-09-27	Female	F41.2 (Mixed anxiety and depressive disorder)	28	Single	University	46		Religious in church	157	2	2	2	1	2	1	2	2	2	1	2	3	4	3	3	1	1	3	1	2	2	2	4	3	1	0	1	4	4	4	3	0	3	2	2	2	3	4	2
SI50C	2021-10-20	Female	F40.0 (Agoraphobia)	38	In relationship	Graduated or High school without matriculation	103	Disabled pensioner	Non-believer	153	4	3	3	4	3	2	1	2	0	2	2	3	2	1	3	1	0	2	1	3	3	1	2	2	2	0	2	2	3	2	1	0	2	0	2	2	3	2	3
FX7W	2021-10-13	Male		21	Single	High School	87	Employed	Non-believer	186	4	4	4	4	4	4	4	4	4	4	4	4	0	0	4	0	0	0	4	4	4	0	4	4	4	3	4	3	4	4	0	0	4	3	4	4	4	4	2
DZ53A	2021-10-13	Female	F4 (Neurotic, stress-related and somatoform disorders)	35	Single	University	55	Employed	Religious not in a church	160	3	3	2	3	2	3	3	2	2	2	3		3	0	4	0	0	2	2	2	3	0	4	3	3	0	3	3	1	4	2	0	4	3	2	1	4	4	3
BL62I	2021-10-04	Female	F41.2 (Mixed anxiety and depressive disorder)	35	Single	University	57	Employed	Religious not in a church	160	3	2	0	1	1	3	2	1	1	1	4	2	3	0	4	0	1	2	1	2	2	0	4	4	2	1	3	1	1	4	2	0	4	2	2	1	4	4	2
JY75A	2021-10-04	Female		28	Single	University	46		Religious in church	157	4	2	1	1	0	1	1	0	0	0	1	4	3	3	2	1	2	4	0	2	2	3	4	2	1	0	1	3	2	3	3	0	2	1	2	2	3	4	3
ZV45B	2021-10-25	Female		38	In relationship	Graduated or High school without matriculation		Disabled pensioner	Non-believer	152	4	4	3	4	2	2	1	2	1	1	3	3	2	1	3	0	0	2	1	3	3	2	2	1	2	0	2	2	3	2	1	0	3	0	3	3	2	3	2
KJ69F	2021-10-06	Male	F41.2 (Mixed anxiety and depressive disorder)	23	Single	High School	87	Employed	Non-believer	186	3	3	2	4	3	3	3	3	3	3	3	3	2	0	3	0	0	0	3	3	3	0	3	3	3	2	4	2	2	4	1	0	3	4	3	4	4	4	3
QV73C		Male	F33 (Major depressive disorder, recurrent)	44	Divorced	High School	84	Self-employed, entrepreneur	Non-believer	185	2	2	1	1	1	3	3	3	2	2	2	3	2	1	3	0	1	2	0	2	1	0	2	2	0	0	3	3	3	4	0	0	2	1	2	2	3	3	2
JV71K	2021-09-27	Female	F42 (Obsessive-compulsive disorder)	23	In relationship	University	59	Student	Religious not in a church	163	3	3	2	3	2	1	0	1	0	0	1	2	2	2	2	0	3	0	0	1	2	2	3	2	2	0	2	1	3	2	2	0	1	0	2	0	2	1	1
QY80E	2021-10-03	Female		23	In relationship	University	59	Student	Religious not in a church	163	3	3	2	3	2	1	0	0	0	0	1	3	3	2	2	0	3	0	0	1	2	1	2	2	2	0	2	1	3	2	2	0	1	0	2	1	2	1	1
CP5M	2021-11-01	Female	F60.3 + F41.2 (Borderline personality disorder + Mixed anxiety and depressive disorder)	19	0	Graduated or High school without matriculation	87	Student	Non-believer	165	3	3	2	3	1	3	3	3	3	1	4	3	1	4	4	0	0	3	2	2	3	0	4	4	3	1	3	3	1	4	1	0	3	3	2	3	3	4	2
TL81E	2021-10-10	Male	F32 Depressive episode	24	In relationship	High School	98	Disabled pensioner	Non-believer	185	1	0	1	1	2	2	2	3	2	2	2	3	1	1	2	1	2	1	2	1	2	1	3	3	1	0	3	3	1	3	2	0	3	1	1	3	3	3	2
FC2B		Male		44	Divorced	High School	84	Self-employed, entrepreneur	Non-believer	185	2	1	1	1	1	3	3	3	2	3	2	2	2	1	3	0	1	2	0	2	1	0	2	1	0	0	3	3	2	3	1	0	2	1	2	2	3	2	1
MT75N		Male	F41.1 (Generalized anxiety disorder)	66	Married	University	84	Pensioner	Non-believer	188	3	2	2	1	1	2	1	2	1	1	0	3	0	2	2	0	0	2	3	0	1	1	2	2	0	1	0	1	0	3	1	4	0	0	0	0	1	3	1
CU29D		Male	F41.1 (Generalized anxiety disorder)	66	Married	University	84	Pensioner	Non-believer	188	2	2	1	1	1	2	1	1	1	1	1	2	3	3	1	0	3	2	0	1	1	3	1	0	0	0	0	0	3	1	4	0	0	0	0	1	1	1	0
BQ41E		Female	F31 (Bipolar disorder)	22	Single	High School	58	Student	Religious not in a church	169	2	3	1	2	0	4	3	3	3	0	4	3	0	4	4	1	0	4	2	3	3	1	4	4	3	1	3	4	0	4	1	0	4	4	0	4	4	4	2
ZD26G		Female	F4 (Neurotic, stress-related and somatoform disorders)	24	In relationship	University	63	Employed		168	2	1	2	1	1	1	1	1	1	1	1	2	4	2	2	0	2	2	0	1	1	2	3	2	1	0	2	2	4	3	3	0	1	0	1	1	2	3	1
PC67Y		Female	F32.1 (Major depressive disorder, single episode, moderate)	30	Single	University	64	Employed	Religious in church	168	4	3	4	4	4	3	3	3	4	4	2	4	1	1	4	0	0	4	1	3	4	1	4	1	3	0	4	4	2	4	0	0	4	3	3	2	4	4	1
BS11H		Female	F32.2 (Major depressive disorder, single episode, severe without psychotic features)	45	Widowed	High School	66		Religious not in a church	178	3	3	4	3	4	4	3	4	3	4	4	2	2	0	3	0	2	2	1	1	1	1	4	4	4	0	1	4	2	4	1	0	4	4	0	1	4	0	2
ED6D		Male	F41.2 (Mixed anxiety and depressive disorder)	41	Married	University	90	Employed	Religious not in a church	185	0	0	0	0	0	0	0	0	0	0	1	0	4	4	0	0	4	0	0	0	0	4	0	0	0	0	0	1	4	1	4	0	0	0	0	0	0	0	1
DX57B		Female	F41.2 (Mixed anxiety and depressive disorder)	22	In relationship	University	55	Student	Non-believer	165	2	2	1	1	1	1	2	0	1	1	0	3	4	1	1	0	2	3	0	2	1	3	3	3	1	0	3	0	4	3	3	0	4	1	3	0	3	3	0
ZI16F		Female	F3 (Mood/affective disorders)	55	Single	High School	70	Employed	Religious not in a church	165	3	2	2	2	3	3	2	3	2	3	4	4	1	1	3	0	0	4	2	2	2	1	3	3	3	2	3	0	2	3	1	0	4	2	1	3	3	3	2
LT27Q		Female		19	In relationship	High School	51	Student	Non-believer	154	3	3	2	2	0	0	0	0	0	0	3	3	4	2	2	0	0	1	0	0	3	2	1		4	0	2	1	4	3	4	0	1	0	2	0	1	0	4
UC54M		Female	F43.2 (Adjustment disorders)	22	Single	High School			Non-believer	165	0	0	1	0	0	1	1	1	2	0	2	1	3	2	2	0	2	0	0	1	1	1	1	2	1	0	3	2	3	1	2	0	1	1	1	0	3	1	2
NU22V		Female	F3 (Mood/affective disorders)	30	Single	University	66	Employed	Religious not in a church	183	2	2	1	1	1	1	1	1	0	0	2	1	4	3	2	0	3	3	0	2	0	3	3	1	0	0	1	0	3	4	4	0	1	0	2	1	1	3	2
YR67U		Female	F43.2 (Adjustment disorders)	31	Married	University	70	Employed	Non-believer	170	3	2	2	2	3	1	2	2	1	2	3	2	1	2	2	0	1	2	0	2	1	2	2	2	0	0	2	3	4	2	4	0	2	2	3	2	2	2	2
JH69V		Male	F43.2 (Adjustment disorders)	17	Single	Basic School	60	Student	Non-believer	175	2	2	2	2	1	3	2	2	2	1	1	3	4	1	3	0	1	1	4	1	2	1	4	2	1	0	3	1	4	3	2	0	2	2	3	0	3	3	1
OB82L		Male	F3 (Mood/affective disorders)	58	Married	High School	58	Employed	Religious in church		2	2	2	2	2	1	1	2	2	3	2	2	2	1	4	1	1	3	1	3	2	1	1	1	1	1	2	3	2	2	1	0	1	3	2	1	2	1	2
HG1Z		Female	F3 (Mood/affective disorders)	38	Single	Graduated or High school without matriculation		Self-employed, entrepreneur	Non-believer	172	3	2	2	1	2	2	1	3	0	2	3	2	0	1	2	0	1	0	0	1	2	2	1	3	0	0	3	1	1	4	3	1	3	1	1	3	3	2	1
[truncated: 133 more columns]

## Sheet: Sample 2 diagnoses (ICD)
Mental disorders of the second sample (in absolute numbers and percentages)
Diagnosis			Number of participants	%
Affective (mood) disorders (F30-39)			15	26.8
Anxiety, dissociative, stress-related, somatoform and other nonpsychotic mental disorders (F40-48)			33	58.9
Disorders of adult personality and behaviour (F60-69)			4	7.14
Others			4	7.14
Not filled in			7
